# Supplementary material for: Ultrasensitive Detection of PSA Using Antibodies in Crowding Polyelectrolyte Multilayers on a Silicon Nanowire Field-Effect Transistor
Source: Polymers (Basel). 2024 Jan 25;16(3):332. doi: 10.3390/polym16030332 (PMC10857411; doi:10.3390/polym16030332)
Supplement: Supplementary file 1 [file polymers-16-00332-s001.zip]

Archive with 1 entries (1 files):
- polymers-2755894-supplementary.pdf
